# Supplementary material for: Identification of Reference Genes across Physiological States for qRT-PCR through Microarray Meta-Analysis
Source: PLoS One. 2011 Feb 24;6(2):e17347. doi: 10.1371/journal.pone.0017347 (PMC3044736; doi:10.1371/journal.pone.0017347)
Supplement: Data S1 — The complete lists of RGs for the 13 organ/tissue types. For each gene, the CV and mean intensity of various physiological states are also included in this file. (XLS) [file pone.0017347.s001.xls]

## Sheet: blood
GeneID	Description	Symbol	CV(normal)	CV(abnormality)	CV(cancer)	CV(disease)	Internsity(normal)	Internsity(abnormality)	Internsity(cancer)	Internsity(disease)
60	actin, beta	ACTB	27.4056	17.1831	20.7551	18.2769	16877.7	18821.5	18875.3	17757.4
375	ADP-ribosylation factor 1	ARF1	27.6645	17.3721	27.1658	28.6099	2127.57	2306.3	2240.63	1947.28
387	ras homolog gene family, member A	RHOA	27.7294	21.4237	25.8888	22.6423	4304.59	4900.98	4707.28	4951.75
6500	S-phase kinase-associated protein 1	SKP1	22.9167	22.1202	21.8987	18.7194	1711.24	1532.99	1780.82	1794.04
7178	tumor protein, translationally-controlled 1	TPT1	22.0619	25.4997	13.0451	14.7348	21128.9	17798.6	20787.4	20470.8
9878	TOX high mobility group box family member 4	TOX4	24.1283	25.976	25.8827	19.9566	146.247	154.842	132.393	148.852
10075	HECT, UBA and WWE domain containing 1	HUWE1	11.9061	6.64237	11.1356	7.81922	4377.78	4187.64	4065.64	4289.94
10933	mortality factor 4 like 1	MORF4L1	28.4055	26.2977	21.1707	21.437	4067.07	3751.8	4385.18	4028.25
23192	ATG4 autophagy related 4 homolog B (S. cerevisiae)	ATG4B	25.7743	21.2934	27.7336	22.9157	134.951	125.16	143.79	124.834
27230	stress-associated endoplasmic reticulum protein 1	SERP1	27.2487	28.1756	25.549	20.929	1380.69	1339.96	1479.79	1254.47
103910	myosin, light chain 12B, regulatory	MYL12B	22.4771	22.899	20.8006	14.8368	3134.17	3535.86	3007.47	3315.08

## Sheet: lung
GeneID	Description	Symbol	CV(normal)	CV(abnormality)	CV(cancer)	CV(disease)	Internsity(normal)	Internsity(abnormality)	Internsity(cancer)	Internsity(disease)
71	actin, gamma 1	ACTG1	24.8404	14.4085	20.9331	13.2697	11728.2	12633.5	11746.2	13271.4
1915	eukaryotic translation elongation factor 1 alpha 1	EEF1A1	19.1757	11.8153	12.7079	10.4038	28382.1	28531	26689.6	28949.6
2130	Ewing sarcoma breakpoint region 1	EWSR1	22.5144	25.2572	29.6032	24.0143	286.212	304.753	306.887	271.612
3151	high-mobility group nucleosomal binding domain 2	HMGN2	24.315	17.0098	29.0082	17.674	4160.42	4286.05	4208.45	4498.93
5411	pinin, desmosome associated protein	PNN	21.6397	20.2608	26.8119	22.5547	1130.4	1165.87	1349.09	1127.59
6133	ribosomal protein L9	RPL9	20.0407	20.1214	19.5508	19.5879	13579.5	12200.6	13453	11634.5
6164	ribosomal protein L34	RPL34	28.6873	21.3561	25.3595	18.2535	14555.1	13199	13896	12534.4
6207	ribosomal protein S13	RPS13	20.7042	17.5556	26.3705	17.9638	8961.52	7848.62	8819.83	7767.53
6224	ribosomal protein S20	RPS20	24.015	17.3969	21.0543	12.9254	14153.6	12114.7	13658.1	12123.9
6228	ribosomal protein S23	RPS23	24.7977	19.6659	19.0174	11.6766	21950.6	19859.3	22481.4	20174.2
6229	ribosomal protein S24	RPS24	24.0209	20.5632	21.4197	16.7042	15184	14585.6	16183.1	13876.7
6613	SMT3 suppressor of mif two 3 homolog 2 (S. cerevisiae)	SUMO2	20.733	14.7803	26.4936	22.4203	3092.51	3376.94	3532.96	3038.96
7316	ubiquitin C	UBC	23.9576	20.0277	26.8835	18.8605	12784.3	13192.9	11940.8	11693.8
10169	small EDRK-rich factor 2	SERF2	24.8624	28.2592	29.5257	29.8691	3205.03	3383.55	2864.12	2932.59
10933	mortality factor 4 like 1	MORF4L1	22.9917	22.245	29.4969	22.3824	4487.45	4652.57	4246.73	4070.69
23787	mitochondrial carrier homolog 1 (C. elegans)	MTCH1	23.8171	24.4177	27.661	16.6916	2468.42	2521.26	2277.84	2281.19

## Sheet: bone marrow
GeneID	Description	Symbol	CV(normal)	CV(abnormality)	CV(cancer)	CV(disease)	Internsity(normal)	Internsity(abnormality)	Internsity(cancer)	Internsity(disease)
1915	eukaryotic translation elongation factor 1 alpha 1	EEF1A1	15.5165	0	14.1199	13.9188	25985.8	0	27511.2	26897.3
1937	eukaryotic translation elongation factor 1 gamma	EEF1G	23.854	0	23.7605	18.3628	8040.49	0	8751.36	8343.02
6122	ribosomal protein L3	RPL3	28.5739	0	21.1544	26.6505	14486.9	0	15916.6	14304.4
6130	ribosomal protein L7a	RPL7A	25.3279	0	22.7939	20.3226	9654.7	0	11122.8	9519.78
6144	ribosomal protein L21	RPL21	23.7793	0	29.412	16.7754	14438.7	0	13036	14628.2
6147	ribosomal protein L23a	RPL23A	17.5077	0	12.6957	14.5694	21224	0	23387.8	22351.4
6168	ribosomal protein L37a	RPL37A	18.0409	0	15.0515	14.7671	8028.46	0	9251.96	8123.06
6171	ribosomal protein L41	RPL41	17.7389	0	16.377	13.5286	27776	0	27690.9	26677.9
6191	ribosomal protein S4, X-linked	RPS4X	21.9727	0	20.1836	19.2277	11703.2	0	13140	11675.1
6202	ribosomal protein S8	RPS8	26.9138	0	28.779	20.1458	12394.7	0	13914.9	12492.2
6205	ribosomal protein S11	RPS11	20.5045	0	23.7883	21.4384	8824.02	0	10056.4	10174.8
6207	ribosomal protein S13	RPS13	23.0652	0	24.6378	21.4249	9369.94	0	9671.12	8966.81
6218	ribosomal protein S17	RPS17	26.455	0	25.3047	18.0515	15497.5	0	16205.2	14724.9
6222	ribosomal protein S18	RPS18	28.5944	0	24.0021	19.285	19180.6	0	21272	18547.3
6224	ribosomal protein S20	RPS20	27.6414	0	27.2186	20.0263	12756	0	13487.1	11986.8
6230	ribosomal protein S25	RPS25	24.254	0	29.4482	24.89	9268.7	0	10453.6	9792.95
6232	ribosomal protein S27	RPS27	20.1444	0	24.6066	18.077	20104.3	0	19994.5	21605.9
6235	ribosomal protein S29	RPS29	29.4175	0	26.0898	13.0794	15387.7	0	15281	14630.6
7178	tumor protein, translationally-controlled 1	TPT1	9.18485	0	14.2023	10.2293	20488.7	0	21751.4	21779.4
10075	HECT, UBA and WWE domain containing 1	HUWE1	8.60725	0	13.2113	8.57525	4224.7	0	4497.25	4587.77
83955	nascent-polypeptide-associated complex alpha polypeptide pseudogene 1	NACAP1	13.2096	0	20.4194	10.9417	4089.3	0	4496.24	4088.26

## Sheet: brain
GeneID	Description	Symbol	CV(normal)	CV(abnormality)	CV(cancer)	CV(disease)	Internsity(normal)	Internsity(abnormality)	Internsity(cancer)	Internsity(disease)
1642	damage-specific DNA binding protein 1, 127kDa	DDB1	15.1828	0	28.1478	18.5589	528.945	0	612.454	540.172
1915	eukaryotic translation elongation factor 1 alpha 1	EEF1A1	21.63	0	26.9953	17.8654	22930.8	0	23391.2	23386.4
5201	prefoldin subunit 1	PFDN1	26.6364	0	27.7977	29.2415	393.013	0	332.616	381.27
6015	ring finger protein 1	RING1	21.9422	0	28.968	20.9461	238.243	0	262.368	256.267
6147	ribosomal protein L23a	RPL23A	19.4009	0	29.4218	17.8463	18024.4	0	20623.8	18629
6164	ribosomal protein L34	RPL34	26.4299	0	25.2214	22.3707	11065.8	0	12265.4	11118.2
6168	ribosomal protein L37a	RPL37A	16.3433	0	13.7282	15.8066	8753.76	0	8711.31	8922.06
6169	ribosomal protein L38	RPL38	27.8722	0	29.9025	28.4201	3323.64	0	3231.77	3247.17
7178	tumor protein, translationally-controlled 1	TPT1	18.8415	0	18.317	17.7858	16580.2	0	16980.3	17281
8225	GTP binding protein 6 (putative)	GTPBP6	15.0123	0	25.7354	17.133	174.852	0	183.546	182.292
9643	mortality factor 4 like 2	MORF4L2	29.6715	0	29.7818	27.9659	6185.07	0	5291.57	6102.86
10075	HECT, UBA and WWE domain containing 1	HUWE1	10.069	0	12.3177	10.7138	3925.92	0	3728.4	4031.23
11315	Parkinson disease (autosomal recessive, early onset) 7	PARK7	26.4882	0	27.7158	21.2991	3914.81	0	4640.7	4252.99
79089	transmembrane and ubiquitin-like domain containing 2	TMUB2	26.2499	0	27.1334	22.4526	135.74	0	137.792	139.814
83955	nascent-polypeptide-associated complex alpha polypeptide pseudogene 1	NACAP1	10.5352	0	25.6451	10.4858	3642.59	0	3497.1	3619.35

## Sheet: uterus
GeneID	Description	Symbol	CV(normal)	CV(abnormality)	CV(cancer)	CV(disease)	Internsity(normal)	Internsity(abnormality)	Internsity(cancer)	Internsity(disease)
59	actin, alpha 2, smooth muscle, aorta	ACTA2	26.6186	0	10.8205	11.3109	9571.5	0	10882.3	10428.4
60	actin, beta	ACTB	15.8483	0	14.6918	7.04242	19817	0	19894.6	21411.7
71	actin, gamma 1	ACTG1	12.8579	0	12.6939	11.7802	13317.5	0	13045.7	13754.1
328	APEX nuclease (multifunctional DNA repair enzyme) 1	APEX1	27.9133	0	26.1875	28.901	795.734	0	772.169	740.437
387	ras homolog gene family, member A	RHOA	29.486	0	20.1327	15.0041	3044.43	0	2768.54	3010.71
468	activating transcription factor 4 (tax-responsive enhancer element B67)	ATF4	22.0928	0	29.3152	23.0619	2786.36	0	2923.79	3051.35
514	ATP synthase, H+ transporting, mitochondrial F1 complex, epsilon subunit	ATP5E	29.1666	0	28.8532	19.5458	4394.31	0	5247.07	5067.89
522	ATP synthase, H+ transporting, mitochondrial F0 complex, subunit F6	ATP5J	29.9451	0	16.2084	24.1154	2617.96	0	2618.9	2888.13
567	beta-2-microglobulin	B2M	23.5934	0	16.6005	12.9625	12096.3	0	11207.3	10876.7
689	basic transcription factor 3	BTF3	18.7263	0	17.9524	24.9338	3529.64	0	3176.98	3575.47
821	calnexin	CANX	25.3493	0	25.5981	14.4343	1132.48	0	1175.9	1166.49
967	CD63 molecule	CD63	24.8972	0	27.4931	19.6149	7629.86	0	8386.24	9009.91
975	CD81 molecule	CD81	25.9727	0	20.8162	20.1124	6237.09	0	6198.82	7107.5
988	CDC5 cell division cycle 5-like (S. pombe)	CDC5L	25.0478	0	24.8046	22.8893	118.241	0	117.897	109.008
1327	cytochrome c oxidase subunit IV isoform 1	COX4I1	18.2631	0	14.528	15.5156	1458	0	1419.45	1667.68
1350	cytochrome c oxidase subunit VIIc	COX7C	25.7179	0	16.5261	25.9316	2761.62	0	2596.9	3060.27
1452	casein kinase 1, alpha 1	CSNK1A1	29.1805	0	24.4025	19.2418	846.33	0	1004.74	905.302
1642	damage-specific DNA binding protein 1, 127kDa	DDB1	13.5181	0	8.81052	18.2064	552.698	0	559.096	638.453
1653	DEAD (Asp-Glu-Ala-Asp) box polypeptide 1	DDX1	28.5188	0	23.0808	20.6132	938.711	0	920.108	928.598
1736	dyskeratosis congenita 1, dyskerin	DKC1	23.9194	0	24.0514	24.5305	249.888	0	211.606	240.757
1915	eukaryotic translation elongation factor 1 alpha 1	EEF1A1	10.3331	0	7.43568	9.38306	29923.2	0	30137.3	28643.8
1933	eukaryotic translation elongation factor 1 beta 2	EEF1B2	28.0848	0	17.9275	24.1639	6804.87	0	5889.48	6050
1936	eukaryotic translation elongation factor 1 delta (guanine nucleotide exchange protein)	EEF1D	22.7326	0	15.0227	10.9168	3475.5	0	3290.2	3482.09
1937	eukaryotic translation elongation factor 1 gamma	EEF1G	17.4509	0	13.5826	14.2205	8415.26	0	7933.92	8541.91
1938	eukaryotic translation elongation factor 2	EEF2	27.9124	0	24.1478	18.6256	4828.29	0	4289.23	5058.04
1965	eukaryotic translation initiation factor 2, subunit 1 alpha, 35kDa	EIF2S1	25.7816	0	21.0231	26.6403	330.628	0	354.801	382.728
1967	eukaryotic translation initiation factor 2B, subunit 1 alpha, 26kDa	EIF2B1	15.7811	0	24.5991	10.5953	390.861	0	343.818	408.426
1974	eukaryotic translation initiation factor 4A, isoform 2	EIF4A2	23.3252	0	20.3422	18.6223	6792.23	0	6504.67	6530.74
1975	eukaryotic translation initiation factor 4B	EIF4B	27.3239	0	27.5272	24.1342	1062.11	0	909.961	977.784
1982	eukaryotic translation initiation factor 4 gamma, 2	EIF4G2	21.8746	0	16.762	12.6014	2250.96	0	2520.29	2425.16
1994	ELAV (embryonic lethal, abnormal vision, Drosophila)-like 1 (Hu antigen R)	ELAVL1	27.2415	0	23.8932	16.8203	426.493	0	449.48	508.865
2029	endosulfine alpha	ENSA	22.4913	0	26.2129	16.2946	620.856	0	594.635	630.145
2098	esterase D/formylglutathione hydrolase	ESD	27.1889	0	13.6931	16.6456	2002.62	0	2175.81	2173.17
2130	Ewing sarcoma breakpoint region 1	EWSR1	29.8001	0	14.2779	22.8807	308.319	0	291.212	284.292
2339	farnesyltransferase, CAAX box, alpha	FNTA	25.4303	0	27.5977	22.7718	1014.07	0	970.895	1038.66
2483	FSHD region gene 1	FRG1	27.5666	0	26.6973	24.8982	257.39	0	247.09	225.103
2664	GDP dissociation inhibitor 1	GDI1	29.6892	0	17.5927	24.52	1258.99	0	1353.42	1194.61
2962	general transcription factor IIF, polypeptide 1, 74kDa	GTF2F1	26.7039	0	22.8755	20.1736	137.052	0	117.118	118.395
3028	hydroxysteroid (17-beta) dehydrogenase 10	HSD17B10	24.8659	0	27.2034	22.7603	472.301	0	433.418	455.995
3035	histidyl-tRNA synthetase	HARS	25.2824	0	23.1723	18.0211	414.75	0	366.367	398.246
3069	high density lipoprotein binding protein	HDLBP	29.5976	0	20.7986	28.0201	537.311	0	543.318	495.013
3105	major histocompatibility complex, class I, A	HLA-A	24.3223	0	23.1891	14.7717	7113.55	0	6971.53	7081.59
3107	major histocompatibility complex, class I, C	HLA-C	24.9175	0	28.2071	24.7652	4642.2	0	4464.3	4400.03
3146	high-mobility group box 1	HMGB1	29.5999	0	10.0271	22.4044	5769.76	0	6624.39	5859.03
3151	high-mobility group nucleosomal binding domain 2	HMGN2	28.6099	0	13.5548	20.1073	4331.17	0	4006.28	3689.13
3178	heterogeneous nuclear ribonucleoprotein A1	HNRNPA1	27.1933	0	13.0746	20.8759	3182	0	3581.07	3003.07
3190	heterogeneous nuclear ribonucleoprotein K	HNRNPK	29.7604	0	18.4082	11.1889	2536.26	0	2667.03	2828.34
3460	interferon gamma receptor 2 (interferon gamma transducer 1)	IFNGR2	22.638	0	21.4878	27.6115	428.739	0	450.264	436.536
3688	integrin, beta 1 (fibronectin receptor, beta polypeptide, antigen CD29 includes MDF2, MSK12)	ITGB1	29.918	0	20.885	20.902	1117.67	0	1205.59	1147.53
3916	lysosomal-associated membrane protein 1	LAMP1	24.2024	0	19.8637	27.3658	2442.67	0	2389.93	2293.24
3921	ribosomal protein SA	RPSA	26.3126	0	10.9052	16.9755	10426.3	0	9846.15	11613.3
4637	myosin, light chain 6, alkali, smooth muscle and non-muscle	MYL6	28.8554	0	18.0658	23.5374	21308.1	0	25184.5	21729.5
4666	nascent polypeptide-associated complex alpha subunit	NACA	22.9022	0	21.9834	21.4154	13318.8	0	12167.6	13313.7
4673	nucleosome assembly protein 1-like 1	NAP1L1	26.7896	0	20.8674	15.3067	3068.65	0	3155.75	3263.35
4714	NADH dehydrogenase (ubiquinone) 1 beta subcomplex, 8, 19kDa	NDUFB8	25.4914	0	15.8193	19.5907	1099.14	0	990.283	1130.33
4733	developmentally regulated GTP binding protein 1	DRG1	28.4811	0	21.1712	18.836	729.561	0	777.887	720.227
4735	septin 2	2009-09-02	24.6231	0	24.9344	15.5891	2045.85	0	2128.35	2270.01
4736	ribosomal protein L10a	RPL10A	26.1764	0	23.6783	24.0709	8486.24	0	8772.19	8329.72
4841	non-POU domain containing, octamer-binding	NONO	23.2106	0	21.7286	19.3322	1069.5	0	1155.33	1252.27
4848	CCR4-NOT transcription complex, subunit 2	CNOT2	23.7441	0	28.2963	25.2767	336.886	0	344.187	334.577
4869	nucleophosmin (nucleolar phosphoprotein B23, numatrin)	NPM1	25.9545	0	22.3107	21.5025	4154.19	0	3975.42	4085.24
4898	nardilysin (N-arginine dibasic convertase)	NRD1	27.8262	0	14.2426	18.1352	587.659	0	586.516	566.455
5018	oxidase (cytochrome c) assembly 1-like	OXA1L	20.9255	0	22.9676	19.4049	626.273	0	581.898	569.892
5042	poly(A) binding protein, cytoplasmic 3	PABPC3	26.1429	0	26.7851	18.9557	4097.04	0	3848.13	4030.37
5110	protein-L-isoaspartate (D-aspartate) O-methyltransferase	PCMT1	26.038	0	20.66	14.1783	579.06	0	603.327	631.361
5201	prefoldin subunit 1	PFDN1	15.302	0	9.58339	21.4578	306.441	0	308.065	362.138
5250	solute carrier family 25 (mitochondrial carrier; phosphate carrier), member 3	SLC25A3	24.6063	0	23.4701	9.0047	3929.67	0	3741.25	4273.67
5411	pinin, desmosome associated protein	PNN	26.678	0	8.50929	10.9923	1285.78	0	1292.91	1454.65
5435	polymerase (RNA) II (DNA directed) polypeptide F	POLR2F	29.2757	0	12.1878	24.776	495.494	0	471.675	528.356
5436	polymerase (RNA) II (DNA directed) polypeptide G	POLR2G	23.6586	0	21.1439	25.0083	859.186	0	836.715	1000.81
5478	peptidylprolyl isomerase A (cyclophilin A)	PPIA	27.7748	0	16.1023	19.82	8287.86	0	8109.5	9608.18
5496	protein phosphatase 1G (formerly 2C), magnesium-dependent, gamma isoform	PPM1G	10.143	0	14.4034	8.31894	217.946	0	214.053	236.809
5511	protein phosphatase 1, regulatory (inhibitor) subunit 8	PPP1R8	26.3939	0	26.7866	27.75	161.488	0	153.065	162.206
5537	protein phosphatase 6, catalytic subunit	PPP6C	26.0854	0	15.3103	23.7753	303.508	0	279.187	288.059
5576	protein kinase, cAMP-dependent, regulatory, type II, alpha	PRKAR2A	21.8955	0	19.2496	24.4807	337.696	0	337.903	282.16
5689	proteasome (prosome, macropain) subunit, beta type, 1	PSMB1	29.4295	0	17.0926	10.0108	1565.78	0	1497.1	1752.41
5692	proteasome (prosome, macropain) subunit, beta type, 4	PSMB4	25.5574	0	18.1189	13.6991	1865.45	0	1797.35	2001.29
5708	proteasome (prosome, macropain) 26S subunit, non-ATPase, 2	PSMD2	29.0202	0	24.4533	19.6087	769.44	0	737.249	861.517
5861	RAB1A, member RAS oncogene family	RAB1A	27.8546	0	29.0015	24.427	1188.11	0	1247.83	1297.94
5863	ral guanine nucleotide dissociation stimulator-like 2	RGL2	28.0784	0	29.6023	28.6745	348.372	0	318.154	307.599
5868	RAB5A, member RAS oncogene family	RAB5A	29.8238	0	15.1797	19.5188	614.891	0	673.661	642.444
5870	RAB6A, member RAS oncogene family	RAB6A	27.7229	0	26.8281	19.6726	192.006	0	201.439	207.237
5879	ras-related C3 botulinum toxin substrate 1 (rho family, small GTP binding protein Rac1)	RAC1	26.2499	0	19.6268	21.0445	3671.53	0	3506.08	3785.21
5884	RAD17 homolog (S. pombe)	RAD17	26.5654	0	26.979	22.9791	168.578	0	171.591	185.028
5886	RAD23 homolog A (S. cerevisiae)	RAD23A	27.7414	0	26.8137	18.6611	315.225	0	276.15	314.352
5987	tripartite motif-containing 27	TRIM27	26.7734	0	25.7159	21.2952	195.866	0	175.16	195.368
6124	ribosomal protein L4	RPL4	25.4056	0	16.3076	19.6337	15837.3	0	15736	16931.4
6125	ribosomal protein L5	RPL5	15.6518	0	11.6027	18.5534	9303.1	0	8953.14	8097.7
6128	ribosomal protein L6	RPL6	16.4043	0	18.2295	19.4774	10759.4	0	10141.4	10515.3
6129	ribosomal protein L7	RPL7	15.788	0	8.31158	13.211	8649.07	0	8607.91	8071.37
6130	ribosomal protein L7a	RPL7A	13.1362	0	13.3865	19.1689	9563.17	0	9145.72	9055.14
6133	ribosomal protein L9	RPL9	16.0097	0	8.68124	19.9766	16881.4	0	16349.4	14779.7
6134	ribosomal protein L10	RPL10	18.1818	0	14.2792	15.2461	3225.02	0	3056.41	3076.67
6135	ribosomal protein L11	RPL11	25.2472	0	18.0822	27.0557	7451.39	0	6987.8	6237.24
6136	ribosomal protein L12	RPL12	17.9123	0	10.9005	12.9585	12846.8	0	13009.5	11823.5
6137	ribosomal protein L13	RPL13	18.0491	0	9.46954	15.7668	9302.09	0	8553.07	8637.68
6138	ribosomal protein L15	RPL15	15.9045	0	15.8476	17.6431	4212.76	0	3901.59	4300.03
6139	ribosomal protein L17	RPL17	15.7834	0	13.0903	23.6995	15479.7	0	14015.3	15850.1
6141	ribosomal protein L18	RPL18	27.4093	0	19.1855	17.4188	5231.13	0	4725.87	5196.89
6143	ribosomal protein L19	RPL19	18.8558	0	20.1943	17.1655	10550.8	0	9552.49	10347
6144	ribosomal protein L21	RPL21	17.1001	0	11.3193	17.0846	15522.5	0	15314.6	13999.6
6146	ribosomal protein L22	RPL22	23.8735	0	13.666	20.198	5431.51	0	5366	5013.71
6147	ribosomal protein L23a	RPL23A	11.2806	0	11.3178	9.86211	24493.1	0	23702.8	24427.1
6152	ribosomal protein L24	RPL24	16.8837	0	13.4994	18.4189	12331.5	0	11346.8	10897.7
6154	ribosomal protein L26	RPL26	18.9167	0	14.1941	29.7044	3994.03	0	3685.89	3739.98
6155	ribosomal protein L27	RPL27	13.1182	0	9.1462	12.8428	13901.7	0	14194.3	12440.3
6156	ribosomal protein L30	RPL30	13.1723	0	13.6823	17.0938	15155.1	0	13609	13461.1
6157	ribosomal protein L27a	RPL27A	14.5092	0	9.7017	17.4663	9726.66	0	9275.48	9210.19
6158	ribosomal protein L28	RPL28	22.9558	0	23.5093	13.3956	4399.66	0	4116.81	4464.83
6159	ribosomal protein L29	RPL29	24.7204	0	15.4446	22.5696	6805.84	0	5709.9	5757.69
6160	ribosomal protein L31	RPL31	17.3927	0	13.0326	17.0491	6058.75	0	5878.9	5514.62
6161	ribosomal protein L32	RPL32	15.7133	0	10.9324	14.6264	17229.8	0	16374.9	15546.2
6164	ribosomal protein L34	RPL34	21.8766	0	12.1748	20.5338	19424.2	0	17305.7	17324.3
6168	ribosomal protein L37a	RPL37A	8.4272	0	6.47817	11.9541	9818.25	0	9653.46	8247.61
6169	ribosomal protein L38	RPL38	15.2281	0	15.469	14.5969	3787.92	0	3659.94	3369.54
6171	ribosomal protein L41	RPL41	9.59677	0	5.19922	12.6172	30342.9	0	31166.2	28233.8
6173	ribosomal protein L36a	RPL36A	24.788	0	20.5225	26.2253	7740.29	0	7230.79	7245.28
6175	ribosomal protein, large, P0	RPLP0	14.4421	0	18.5291	11.7221	14461.2	0	14290.1	16495.8
6176	ribosomal protein, large, P1	RPLP1	12.6819	0	9.45186	12.3233	27421.6	0	25366	26450.2
6181	ribosomal protein, large, P2	RPLP2	25.9033	0	12.542	25.5183	4793.49	0	4159.42	4127.28
6188	ribosomal protein S3	RPS3	25.5356	0	14.2997	14.7305	13302.5	0	13179.5	13351.9
6189	ribosomal protein S3A	RPS3A	9.76265	0	7.49785	12.0978	13905.1	0	13729.2	13709.6
6191	ribosomal protein S4, X-linked	RPS4X	13.7995	0	8.49736	13.7253	15007.6	0	15084.1	13608.8
6193	ribosomal protein S5	RPS5	26.6574	0	18.277	23.0447	7608.28	0	7151.45	8183.57
6194	ribosomal protein S6	RPS6	16.4279	0	8.81506	16.0067	9977.07	0	9704.08	9509.15
6201	ribosomal protein S7	RPS7	21.3601	0	16.8465	27.3816	11028.2	0	9668.12	10662.7
6203	ribosomal protein S9	RPS9	22.3489	0	13.7018	15.9757	5614.41	0	5346.97	6198.8
6204	ribosomal protein S10	RPS10	16.3829	0	7.45032	11.5535	18163.7	0	18598.1	20001.8
6205	ribosomal protein S11	RPS11	15.5142	0	9.53094	10.9508	9200.34	0	8624.18	7911.08
6206	ribosomal protein S12	RPS12	21.8314	0	18.57	15.9445	15337.3	0	14647.6	15958.6
6208	ribosomal protein S14	RPS14	16.0844	0	10.3009	12.9784	6397.94	0	5997.48	5947.44
6210	ribosomal protein S15a	RPS15A	19.5646	0	12.8046	21.1268	16100.2	0	15162.8	13968.6
6217	ribosomal protein S16	RPS16	17.4178	0	15.0894	17.8266	12257.2	0	11178.8	10396
6218	ribosomal protein S17	RPS17	16.8214	0	11.5002	12.5103	17119.4	0	16877.5	17276.6
6224	ribosomal protein S20	RPS20	12.9701	0	9.13352	12.6147	14818.7	0	15302.3	15009.7
6228	ribosomal protein S23	RPS23	14.4698	0	11.4248	11.4807	28294.3	0	26654	28314.4
6229	ribosomal protein S24	RPS24	16.187	0	13.1887	17.3573	20176.9	0	20834	18115.5
6232	ribosomal protein S27	RPS27	14.2079	0	11.1299	11.9428	22156.7	0	21077.5	18852.2
6233	ribosomal protein S27a	RPS27A	20.4709	0	12.4003	14.9831	8162.51	0	7322.39	7758.39
6235	ribosomal protein S29	RPS29	19.3305	0	7.47355	17.5604	14588.1	0	14994.1	12951.5
6256	retinoid X receptor, alpha	RXRA	29.8924	0	28.7111	23.3326	108.317	0	105.293	115.823
6294	scaffold attachment factor B	SAFB	29.461	0	15.7964	23.4352	112.973	0	102.372	111.705
6396	SEC13 homolog (S. cerevisiae)	SEC13	25.7744	0	29.8549	22.2431	981.165	0	1111.61	1135.69
6418	SET nuclear oncogene	SET	28.4346	0	18.577	14.7015	1520.48	0	1681.72	1674.82
6500	S-phase kinase-associated protein 1	SKP1	27.5701	0	18.7046	13.317	2194.31	0	2263.88	2358.5
6629	small nuclear ribonucleoprotein polypeptide B''	SNRPB2	19.5505	0	27.5862	15.7333	910.073	0	919.572	937.419
6651	SON DNA binding protein	SON	26.8204	0	28.4795	23.135	923.207	0	916.359	870.825
6727	signal recognition particle 14kDa (homologous Alu RNA binding protein)	SRP14	16.8846	0	20.9944	21.9392	7188.07	0	6826.01	7900.87
6746	signal sequence receptor, beta (translocon-associated protein beta)	SSR2	26.2215	0	23.8342	25.1037	1758.03	0	1917.28	1677.95
6780	staufen, RNA binding protein, homolog 1 (Drosophila)	STAU1	27.197	0	14.4744	15.3712	1281.08	0	1351.34	1412.71
6903	tubulin folding cofactor C	TBCC	8.34532	0	18.1601	7.76174	186.129	0	169.75	195.608
6917	transcription elongation factor A (SII), 1	TCEA1	29.4451	0	25.585	16.9305	1465.83	0	1309.48	1546.57
7178	tumor protein, translationally-controlled 1	TPT1	7.75698	0	8.74358	6.58791	23101.5	0	23271	22564.1
7247	translin	TSN	27.954	0	18.1349	26.6743	272.932	0	288.046	246.308
7311	ubiquitin A-52 residue ribosomal protein fusion product 1	UBA52	13.8345	0	12.0203	13.9209	6678.04	0	6714.74	6193.93
7314	ubiquitin B	UBB	19.703	0	29.1141	13.909	5860.52	0	5479.02	5819.31
7316	ubiquitin C	UBC	21.197	0	15.0747	18.3583	13311.8	0	13242.4	13088.9
7320	ubiquitin-conjugating enzyme E2B (RAD6 homolog)	UBE2B	24.9898	0	29.5945	19.9851	330.316	0	349.719	343.2
7322	ubiquitin-conjugating enzyme E2D 2 (UBC4/5 homolog, yeast)	UBE2D2	28.844	0	24.0073	21.0776	336.756	0	287.401	340.968
7341	SMT3 suppressor of mif two 3 homolog 1 (S. cerevisiae)	SUMO1	29.7187	0	21.6536	21.152	602.143	0	622.949	661.766
7375	ubiquitin specific peptidase 4 (proto-oncogene)	USP4	28.3425	0	13.6215	18.6945	319.048	0	330.305	309.593
7381	ubiquinol-cytochrome c reductase binding protein	UQCRB	25.7677	0	15.2566	20.8613	3587.69	0	3732.67	3723.75
7458	eukaryotic translation initiation factor 4H	EIF4H	25.7042	0	27.3987	21.6903	1633.45	0	1449.51	1729.29
7528	YY1 transcription factor	YY1	28.8732	0	21.9884	17.574	498.599	0	523.173	549.906
8239	ubiquitin specific peptidase 9, X-linked	USP9X	24.7704	0	26.6145	19.5874	771.238	0	773.008	854.254
8243	structural maintenance of chromosomes 1A	SMC1A	29.7362	0	25.868	20.4973	328.009	0	316.834	337.725
8404	SPARC-like 1 (hevin)	SPARCL1	27.8996	0	20.9945	25.3986	13658.3	0	15955.6	14386.8
8661	eukaryotic translation initiation factor 3, subunit A	EIF3A	20.0485	0	28.2729	24.6073	742.591	0	675.696	700.935
8666	eukaryotic translation initiation factor 3, subunit G	EIF3G	27.6665	0	20.534	26.456	1046.94	0	892.192	1048.69
8667	eukaryotic translation initiation factor 3, subunit H	EIF3H	28.6781	0	28.2754	25.8009	2781.82	0	2849.73	3213.18
8678	beclin 1, autophagy related	BECN1	27.044	0	21.2918	16.0721	318.827	0	318.94	342.192
8837	CASP8 and FADD-like apoptosis regulator	CFLAR	29.8573	0	25.9227	28.0493	155.039	0	133.075	154.332
8930	methyl-CpG binding domain protein 4	MBD4	25.9868	0	23.2685	24.9272	217.323	0	208.525	195.346
9184	budding uninhibited by benzimidazoles 3 homolog (yeast)	BUB3	28.193	0	20.2416	22.7866	447.785	0	392.054	379.585
9191	death effector domain containing	DEDD	27.3904	0	20.8191	18.6104	109.466	0	107.188	104.866
9217	VAMP (vesicle-associated membrane protein)-associated protein B and C	VAPB	18.9609	0	26.2912	29.6997	134.875	0	125.519	113.492
9349	ribosomal protein L23	RPL23	23.1844	0	17.2521	17.7046	5362.93	0	5172.17	4646.93
9352	thioredoxin-like 1	TXNL1	18.8121	0	18.1934	13.775	1947.66	0	1808.96	1919.12
9444	quaking homolog, KH domain RNA binding (mouse)	QKI	26.6102	0	19.1523	24.2182	448.264	0	442.31	428.075
9527	golgi SNAP receptor complex member 1	GOSR1	27.7675	0	22.8952	28.053	236.231	0	256.058	268.565
9553	mitochondrial ribosomal protein L33	MRPL33	27.3813	0	25.2434	25.7372	691.459	0	630.56	749.216
9556	chromosome 14 open reading frame 2	C14orf2	28.6696	0	16.8036	20.7659	1350.62	0	1305.99	1408.98
9698	pumilio homolog 1 (Drosophila)	PUM1	28.7485	0	20.4324	21.1906	1006.14	0	1043.14	967.307
9741	lysosomal protein transmembrane 4 alpha	LAPTM4A	23.9754	0	18.1784	15.34	5271.91	0	5677.92	4778.42
9798	KIAA0174	KIAA0174	16.2042	0	23.6157	16.2327	518.652	0	543.294	485.61
9802	DAZ associated protein 2	DAZAP2	28.7111	0	25.7952	16.4586	1878.22	0	1841.03	1871.83
9878	TOX high mobility group box family member 4	TOX4	14.9417	0	16.8642	11.0485	115.043	0	110.139	113.198
10054	ubiquitin-like modifier activating enzyme 2	UBA2	26.0581	0	25.4249	20.192	1867.37	0	1613.17	1858.75
10075	HECT, UBA and WWE domain containing 1	HUWE1	8.63487	0	8.92496	8.91589	4356.81	0	4543.08	4258.2
10092	actin related protein 2/3 complex, subunit 5, 16kDa	ARPC5	28.3531	0	27.55	28.989	1826.6	0	1920	2161.5
10209	eukaryotic translation initiation factor 1	EIF1	18.3372	0	19.0401	15.087	4517.47	0	4094.25	4077.84
10217	CTD (carboxy-terminal domain, RNA polymerase II, polypeptide A) small phosphatase-like	CTDSPL	27.5554	0	24.0021	27.0998	143.154	0	134.446	145.706
10236	heterogeneous nuclear ribonucleoprotein R	HNRNPR	28.6476	0	23.0525	27.2795	780.366	0	687.173	752.207
10250	serine/arginine repetitive matrix 1	SRRM1	23.4033	0	29.7703	24.5828	635.942	0	635.302	534.659
10286	breast carcinoma amplified sequence 2	BCAS2	29.944	0	21.9934	22.4521	496.548	0	480.56	528.952
10342	TRK-fused gene	TFG	18.251	0	21.0797	21.9209	303.631	0	324.31	313.563
10376	tubulin, alpha 1b	TUBA1B	27.6167	0	25.0786	26.143	8020.53	0	7802.59	8525.18
10410	interferon induced transmembrane protein 3 (1-8U)	IFITM3	28.1824	0	28.8111	29.6573	4080.1	0	3736.14	3525.37
10473	high mobility group nucleosomal binding domain 4	HMGN4	25.1378	0	12.2631	23.3909	828.125	0	802.376	842.725
10521	DEAD (Asp-Glu-Ala-Asp) box polypeptide 17	DDX17	25.6195	0	23.907	15.1535	1229.77	0	1279.74	1094.79
10541	acidic (leucine-rich) nuclear phosphoprotein 32 family, member B	ANP32B	24.9233	0	22.5427	12.6824	2816.72	0	2524.56	2429.15
10632	ATP synthase, H+ transporting, mitochondrial F0 complex, subunit G	ATP5L	28.0367	0	16.927	18.2076	2508.89	0	2551.95	2865.09
10657	KH domain containing, RNA binding, signal transduction associated 1	KHDRBS1	20.0081	0	23.8817	19.6488	662.512	0	668.954	705.332
10755	GIPC PDZ domain containing family, member 1	GIPC1	21.2193	0	26.4218	28.1361	405.325	0	444.883	468.043
10899	jumping translocation breakpoint	JTB	23.1126	0	22.5438	16.1467	1127.09	0	1053.06	1127.08
10921	RNA binding protein S1, serine-rich domain	RNPS1	19.1008	0	15.6787	13.2934	1188.71	0	1145.89	1188.64
10933	mortality factor 4 like 1	MORF4L1	28.9128	0	14.8314	14.8672	6070.88	0	6832.57	6358.58
10956	osteosarcoma amplified 9, endoplasmic reticulum lectin	OS9	28.9018	0	29.4675	22.6543	710.305	0	727.121	782.526
10971	tyrosine 3-monooxygenase/tryptophan 5-monooxygenase activation protein, theta polypeptide	YWHAQ	22.702	0	14.44	16.4314	4456.13	0	4705.58	4646.76
10975	ubiquinol-cytochrome c reductase, 6.4kDa subunit	UQCR	26.0061	0	29.1555	24.1922	1440.85	0	1614.8	1504.02
10983	cyclin I	CCNI	29.6735	0	22.9359	17.6993	4671.69	0	4584.69	3914.55
10989	inner membrane protein, mitochondrial (mitofilin)	IMMT	29.3523	0	17.9792	18.2611	396.249	0	394.038	429.387
11079	RER1 retention in endoplasmic reticulum 1 homolog (S. cerevisiae)	RER1	23.7935	0	22.5153	27.9603	221.338	0	195.982	206.432
11137	PWP1 homolog (S. cerevisiae)	PWP1	29.2351	0	28.0862	23.5036	274.652	0	279.006	312.637
11157	LSM6 homolog, U6 small nuclear RNA associated (S. cerevisiae)	LSM6	21.9296	0	17.8905	26.0621	179.788	0	179.867	176.823
11261	calcium binding protein P22	CHP	27.2163	0	23.5417	25.998	412.516	0	392.359	358.703
11331	prohibitin 2	PHB2	25.5969	0	20.6257	28.3382	3542.49	0	3016.84	3452.72
22938	SNW domain containing 1	SNW1	27.9391	0	26.4146	22.7576	388.851	0	401.749	394.722
23076	ribosomal RNA processing 1 homolog B (S. cerevisiae)	RRP1B	23.6205	0	11.6747	27.2585	166.848	0	142.413	141.563
23192	ATG4 autophagy related 4 homolog B (S. cerevisiae)	ATG4B	21.9778	0	14.6434	24.167	110.263	0	105.3	112.801
23277	KIAA0664	KIAA0664	25.2335	0	24.3008	19.5585	132.814	0	131.585	147.803
23307	FK506 binding protein 15, 133kDa	FKBP15	17.2571	0	14.6081	21.4072	106.964	0	102.298	115.981
23365	Rho guanine nucleotide exchange factor (GEF) 12	ARHGEF12	21.3936	0	26.1318	22.4974	188.241	0	167.936	187.649
23450	splicing factor 3b, subunit 3, 130kDa	SF3B3	25.3112	0	18.5626	18.5464	236.376	0	218.945	218.696
23521	ribosomal protein L13a	RPL13A	12.3156	0	8.28397	13.8162	22141.1	0	21144.2	22784.9
23534	transportin 3	TNPO3	20.2129	0	21.3995	23.3161	151.226	0	137.479	152.603
25814	ataxin 10	ATXN10	22.0353	0	21.0599	14.1252	961.478	0	897.029	1003.61
26065	LSM14A, SCD6 homolog A (S. cerevisiae)	LSM14A	21.2082	0	18.9139	24.1625	548.817	0	605.381	560.986
26135	SERPINE1 mRNA binding protein 1	SERBP1	27.9054	0	24.1817	16.541	909.505	0	888.234	935.177
26225	ADP-ribosylation factor-like 5A	ARL5A	27.7605	0	18.5666	18.0664	619.825	0	539.13	636.461
27018	nerve growth factor receptor (TNFRSF16) associated protein 1	NGFRAP1	28.2005	0	19.909	26.8739	4644.36	0	5102.41	4512.77
28974	chromosome 19 open reading frame 53	C19orf53	21.4583	0	23.7378	17.9089	444.198	0	457.023	528.244
50618	intersectin 2	ITSN2	29.1488	0	29.9852	25.3792	225.804	0	190.688	191.919
51108	methyltransferase like 9	METTL9	17.909	0	22.9257	21.1587	1260.6	0	1129.74	1248.76
51144	hydroxysteroid (17-beta) dehydrogenase 12	HSD17B12	29.1895	0	28.2721	22.9543	718.465	0	744.29	723.744
51335	neugrin, neurite outgrowth associated	NGRN	21.0187	0	25.6908	16.2823	2508.84	0	2444.1	2508.77
51372	coiled-coil domain containing 72	CCDC72	25.6826	0	12.8213	13.9979	4179.14	0	3649	3849.8
51374	chromosome 2 open reading frame 28	C2orf28	27.9033	0	25.1583	19.2991	1169.22	0	1038.56	1194.41
51493	chromosome 22 open reading frame 28	C22orf28	27.1068	0	22.5681	17.3337	460.825	0	459.006	541.891
51594	neuroblastoma amplified sequence	NBAS	25.0994	0	18.5173	29.8153	310.869	0	270.081	259.683
51669	transmembrane protein 66	TMEM66	23.9926	0	25.6205	19.0542	2115.99	0	1841.07	1794.66
54386	telomeric repeat binding factor 2, interacting protein	TERF2IP	29.704	0	29.4723	18.9211	577.38	0	646.614	606.006
54726	OTU domain containing 4	OTUD4	24.8674	0	27.4205	24.3919	338.316	0	303.649	314.421
54850	F-box and leucine-rich repeat protein 12	FBXL12	27.7577	0	17.0782	28.3554	194.441	0	215.025	189.144
54870	glutamine-rich 1	QRICH1	14.9972	0	27.3092	22.0974	190.285	0	184.161	198.584
54994	chromosome 20 open reading frame 11	C20orf11	24.2286	0	20.7899	28.4404	161.266	0	173.503	152.101
55233	MOB1, Mps One Binder kinase activator-like 1B (yeast)	MOBKL1B	21.6314	0	20.2696	17.739	298.13	0	255.069	294.922
55249	YY1 associated protein 1	YY1AP1	25.0889	0	20.6862	27.4097	887.444	0	818.088	851.751
55288	ras homolog gene family, member T1	RHOT1	23.5308	0	19.5478	11.249	454.864	0	432.074	464.058
55291	SAPS domain family, member 3	SAPS3	23.9793	0	23.698	16.6407	265.997	0	271.029	265.071
55629	proline-rich nuclear receptor coactivator 2	PNRC2	29.04	0	25.7802	25.2391	2403.08	0	2216.44	2276.3
55631	leucine rich repeat containing 40	LRRC40	19.5093	0	16.184	14.4382	456.502	0	433.652	426.975
55661	DEAD (Asp-Glu-Ala-Asp) box polypeptide 27	DDX27	28.3556	0	19.9563	26.4418	155.969	0	153.7	168.135
55695	NOL1/NOP2/Sun domain family, member 5	NSUN5	28.537	0	26.7454	26.9476	367.708	0	370.562	428.676
55696	RNA binding motif protein 22	RBM22	25.2054	0	24.9716	22.7432	518.3	0	473.668	533.72
55734	zinc finger protein 64 homolog (mouse)	ZFP64	22.4654	0	17.3655	27.4613	102.088	0	113.028	109.284
55830	glycosyltransferase 8 domain containing 1	GLT8D1	22.7558	0	26.6042	18.6452	477.138	0	468.708	434.329
56910	StAR-related lipid transfer (START) domain containing 7	STARD7	28.9428	0	14.085	25.0664	1425.01	0	1346.12	1484.15
56942	chromosome 16 open reading frame 61	C16orf61	27.0869	0	27.8102	23.5045	397.225	0	335.825	381.761
57092	PEST proteolytic signal containing nuclear protein	PCNP	25.5272	0	24.6637	26.8563	1577.33	0	1482.03	1631.88
79009	DEAD (Asp-Glu-Ala-Asp) box polypeptide 50	DDX50	25.3212	0	27.3309	22.1476	959.542	0	917.173	936.961
79135	apolipoprotein O	APOO	18.5693	0	17.6012	12.8981	110.887	0	106.056	120.868
79717	phosphopantothenoylcysteine synthetase	PPCS	28.1328	0	13.454	21.5784	194.948	0	186.249	201.797
80097	family with sequence similarity 128, member B	FAM128B	28.5706	0	20.8729	24.2165	710.893	0	761.585	747.982
80218	N-acetyltransferase 13 (GCN5-related)	NAT13	28.269	0	10.7605	19.5177	935.789	0	974.943	952.319
80230	RUN and FYVE domain containing 1	RUFY1	24.6066	0	25.5477	20.4894	255.844	0	227.833	218.21
80335	WD repeat domain 82	WDR82	25.4563	0	18.9014	16.4464	1211.52	0	1240.49	1076.57
81603	tripartite motif-containing 8	TRIM8	27.1682	0	26.9362	25.8511	539.466	0	476.026	453.874
83637	zinc finger, MIZ-type containing 2	ZMIZ2	28.7832	0	28.1566	21.9643	160.578	0	134.849	159.583
83658	dynein, light chain, roadblock-type 1	DYNLRB1	27.7786	0	25.4623	20.2764	1063.15	0	1113.87	1113.81
90410	intraflagellar transport 20 homolog (Chlamydomonas)	IFT20	19.537	0	26.9894	18.8013	495.349	0	537.481	568.676
90864	splA/ryanodine receptor domain and SOCS box containing 3	SPSB3	26.2902	0	20.4255	28.0667	148.854	0	129.611	139.891
94239	H2A histone family, member V	H2AFV	25.6772	0	22.5252	13.7448	507.882	0	432.625	502.165
103910	myosin, light chain 12B, regulatory	MYL12B	25.2224	0	18.4619	10.8069	2857.54	0	2774.89	2616.64
117246	FtsJ homolog 3 (E. coli)	FTSJ3	29.4293	0	24.4422	29.2861	260.882	0	253.25	287.839
439921	matrix-remodelling associated 7	MXRA7	29.5753	0	21.821	16.848	6282.18	0	5744.83	6091.35

## Sheet: breast
GeneID	Description	Symbol	CV(normal)	CV(abnormality)	CV(cancer)	CV(disease)	Internsity(normal)	Internsity(abnormality)	Internsity(cancer)	Internsity(disease)
1915	eukaryotic translation elongation factor 1 alpha 1	EEF1A1	19.9107	13.6079	14.8531	0	27679	27852	25732.1	0
2509	ferritin, heavy polypeptide pseudogene 1	FTHP1	23.5135	23.5479	22.83	0	6740.4	6110.52	5665.66	0
6160	ribosomal protein L31	RPL31	9.33226	18.6853	23.9619	0	5812.99	5273.46	5170.6	0
6168	ribosomal protein L37a	RPL37A	16.5723	6.65707	14.9707	0	9441.14	8498.32	8944.29	0
6171	ribosomal protein L41	RPL41	13.224	4.10946	15.8492	0	35467.2	29783.7	32554.8	0
6189	ribosomal protein S3A	RPS3A	27.5379	23.8903	20.3518	0	10740.4	11662.4	12170.9	0
6204	ribosomal protein S10	RPS10	20.8817	16.9951	22.7492	0	18554.9	15997.6	16297.9	0
6205	ribosomal protein S11	RPS11	18.2538	10.3303	23.1249	0	8253.77	7992.9	8067.34	0
6210	ribosomal protein S15a	RPS15A	23.6491	20.3503	26.3661	0	15262.3	13933.6	15807.5	0
6222	ribosomal protein S18	RPS18	20.7959	13.3061	19.794	0	20799.4	23129.1	21788.2	0
6224	ribosomal protein S20	RPS20	24.8069	5.98522	25.9762	0	11085.8	10973.1	12969.6	0
6235	ribosomal protein S29	RPS29	22.6702	6.10593	27.2732	0	16399.2	14336.2	14415.6	0
7178	tumor protein, translationally-controlled 1	TPT1	16.1694	8.73506	14.9193	0	19279	18426.9	20108.6	0
8225	GTP binding protein 6 (putative)	GTPBP6	9.54456	10.776	27.07	0	174.937	201.214	181.048	0
9878	TOX high mobility group box family member 4	TOX4	23.4228	9.76404	29.1951	0	132.077	121.693	121.928	0
10075	HECT, UBA and WWE domain containing 1	HUWE1	11.9105	1.55314	10.7467	0	4330.27	4124.73	4043.32	0
55631	leucine rich repeat containing 40	LRRC40	20.8236	12.3834	21.483	0	427.871	454.864	410.114	0

## Sheet: kidney
GeneID	Description	Symbol	CV(normal)	CV(abnormality)	CV(cancer)	CV(disease)	Internsity(normal)	Internsity(abnormality)	Internsity(cancer)	Internsity(disease)
71	actin, gamma 1	ACTG1	21.3788	22.9395	13.8693	0	9106.53	8933.85	10475.1	0
293	solute carrier family 25 (mitochondrial carrier; adenine nucleotide translocator), member 6	SLC25A6	25.1375	7.9196	28.3525	0	3880.68	3920.39	4197.31	0
1915	eukaryotic translation elongation factor 1 alpha 1	EEF1A1	9.36344	4.12036	11.4435	0	30729.3	31890.4	29168.3	0
1938	eukaryotic translation elongation factor 2	EEF2	14.5072	14.4565	19.4257	0	4797.58	4469.8	4846.43	0
1994	ELAV (embryonic lethal, abnormal vision, Drosophila)-like 1 (Hu antigen R)	ELAVL1	21.1363	14.6035	20.1468	0	251.864	272.527	292.861	0
2879	glutathione peroxidase 4 (phospholipid hydroperoxidase)	GPX4	18.2375	10.4367	29.3951	0	1853.02	1657.24	1805.43	0
2962	general transcription factor IIF, polypeptide 1, 74kDa	GTF2F1	8.22426	17.7533	19.0259	0	145.547	146.995	150.943	0
3609	interleukin enhancer binding factor 3, 90kDa	ILF3	23.6673	11.6405	21.5373	0	176.33	169.103	180.47	0
3921	ribosomal protein SA	RPSA	16.6322	15.0308	28.3191	0	6911.17	6502.98	7315.84	0
4809	NHP2 non-histone chromosome protein 2-like 1 (S. cerevisiae)	NHP2L1	20.162	13.6831	13.1593	0	868.841	843.841	874.131	0
4946	ornithine decarboxylase antizyme 1	OAZ1	18.0687	16.1185	16.1269	0	4599.43	4412.15	4446.55	0
5298	phosphatidylinositol 4-kinase, catalytic, beta	PI4KB	25.8801	14.1081	18.3136	0	185.235	185.07	189.453	0
5411	pinin, desmosome associated protein	PNN	25.9659	15.848	17.1315	0	824.927	932.724	875.48	0
5432	polymerase (RNA) II (DNA directed) polypeptide C, 33kDa	POLR2C	18.8258	18.3539	28.92	0	251.347	246.591	261.865	0
6133	ribosomal protein L9	RPL9	15.1505	8.9602	13.9371	0	12412.7	13133.7	13926.9	0
6138	ribosomal protein L15	RPL15	26.3159	10.1559	20.683	0	2084.56	2433	2354.83	0
6168	ribosomal protein L37a	RPL37A	8.37794	11.3169	11.095	0	8357.1	8345.73	8954.99	0
6171	ribosomal protein L41	RPL41	8.94369	10.78	11.2799	0	30878.1	26922.6	31363.5	0
7178	tumor protein, translationally-controlled 1	TPT1	10.5542	4.41505	11.2195	0	24178.8	26250.6	24125.3	0
9045	ribosomal protein L14	RPL14	27.0037	11.9162	25.6387	0	3533.97	3919.12	4164.72	0
9261	mitogen-activated protein kinase-activated protein kinase 2	MAPKAPK2	24.2828	20.9747	19.9692	0	148.705	127.862	130.311	0
9453	geranylgeranyl diphosphate synthase 1	GGPS1	23.2638	13.7226	21.3684	0	141.174	137.963	144.62	0
9552	sperm associated antigen 7	SPAG7	27.5395	9.72419	16.8175	0	541.134	509.145	601.874	0
10075	HECT, UBA and WWE domain containing 1	HUWE1	7.98035	10.8587	11.1769	0	4868.52	4620.81	4376.8	0
10456	HCLS1 associated protein X-1	HAX1	25.5828	12.9293	18.8979	0	1053.15	1108.35	1129.5	0
11337	GABA(A) receptor-associated protein	GABARAP	29.9202	17.1504	18.0001	0	2903.8	3208.79	3260.55	0
23523	calcineurin binding protein 1	CABIN1	15.4141	9.69155	14.5931	0	186.844	197.003	187.269	0
26133	transient receptor potential cation channel, subfamily C, member 4 associated protein	TRPC4AP	18.8713	24.0045	27.7338	0	136.967	124.2	128.308	0
27300	zinc finger protein 544	ZNF544	24.0826	15.2122	25.6982	0	111.929	124.838	107.953	0
51142	coiled-coil-helix-coiled-coil-helix domain containing 2	CHCHD2	24.3612	10.5069	17.2288	0	3837.45	3815.22	3784.04	0
83460	transmembrane protein 93	TMEM93	29.2043	6.00003	21.7613	0	134.438	122.851	125.52	0

## Sheet: bladder
GeneID	Description	Symbol	CV(normal)	CV(abnormality)	CV(cancer)	CV(disease)	Internsity(normal)	Internsity(abnormality)	Internsity(cancer)	Internsity(disease)
60	actin, beta	ACTB	23.6423	0	24.1038	0	15058.3	0	15061	0
71	actin, gamma 1	ACTG1	21.5827	0	17.2643	0	12713.1	0	13674.9	0
567	beta-2-microglobulin	B2M	24.1913	0	29.934	0	19092.3	0	16147.7	0
967	CD63 molecule	CD63	21.6734	0	25.5471	0	6494.34	0	6705.1	0
1915	eukaryotic translation elongation factor 1 alpha 1	EEF1A1	9.59314	0	16.0885	0	32242.3	0	27565.3	0
1936	eukaryotic translation elongation factor 1 delta (guanine nucleotide exchange protein)	EEF1D	18.3461	0	28.2223	0	2318.67	0	2594.57	0
1937	eukaryotic translation elongation factor 1 gamma	EEF1G	20.7469	0	29.7156	0	7751.46	0	7908.2	0
2197	Finkel-Biskis-Reilly murine sarcoma virus (FBR-MuSV) ubiquitously expressed	FAU	23.9025	0	25.6559	0	4970.89	0	5378.14	0
3178	heterogeneous nuclear ribonucleoprotein A1	HNRNPA1	16.6829	0	20.8216	0	2735.6	0	2658.92	0
3190	heterogeneous nuclear ribonucleoprotein K	HNRNPK	26.9753	0	20.349	0	2335.24	0	2736.43	0
3921	ribosomal protein SA	RPSA	25.868	0	21.0887	0	10587.1	0	12125.2	0
4666	nascent polypeptide-associated complex alpha subunit	NACA	19.1078	0	28.2705	0	11665.4	0	12543.6	0
4691	nucleolin	NCL	29.271	0	29.5172	0	2079.12	0	2483.4	0
4869	nucleophosmin (nucleolar phosphoprotein B23, numatrin)	NPM1	21.6346	0	26.5567	0	3206.51	0	3560.65	0
4946	ornithine decarboxylase antizyme 1	OAZ1	29.6726	0	21.7104	0	4972.49	0	5551.28	0
5411	pinin, desmosome associated protein	PNN	26.5558	0	26.8854	0	1130.29	0	1312.97	0
5862	RAB2A, member RAS oncogene family	RAB2A	24.0384	0	28.6235	0	390.263	0	458.348	0
6125	ribosomal protein L5	RPL5	25.1399	0	26.2169	0	7064.05	0	6671.32	0
6128	ribosomal protein L6	RPL6	21.042	0	25.767	0	10589.7	0	10286.8	0
6129	ribosomal protein L7	RPL7	16.4562	0	19.8791	0	8671.72	0	7483.84	0
6133	ribosomal protein L9	RPL9	19.2109	0	21.4777	0	15815.3	0	14625.7	0
6134	ribosomal protein L10	RPL10	18.248	0	29.2002	0	2648.58	0	2476.14	0
6135	ribosomal protein L11	RPL11	27.3349	0	26.4027	0	6518.13	0	6484.87	0
6139	ribosomal protein L17	RPL17	22.3603	0	28.471	0	16067	0	14969.9	0
6143	ribosomal protein L19	RPL19	22.9443	0	24.0729	0	11078.3	0	10881.1	0
6144	ribosomal protein L21	RPL21	13.5721	0	20.063	0	15366.6	0	13746.4	0
6146	ribosomal protein L22	RPL22	24.9442	0	25.9917	0	4690.93	0	4757.05	0
6147	ribosomal protein L23a	RPL23A	15.4385	0	16.3879	0	25373.7	0	24629.4	0
6152	ribosomal protein L24	RPL24	26.5686	0	24.1185	0	9393.58	0	8648.98	0
6155	ribosomal protein L27	RPL27	14.2672	0	17.1245	0	11921.5	0	12220.7	0
6156	ribosomal protein L30	RPL30	18.9178	0	29.4819	0	16266	0	15469.8	0
6157	ribosomal protein L27a	RPL27A	12.6168	0	20.5465	0	10165.6	0	9623.21	0
6158	ribosomal protein L28	RPL28	24.9858	0	26.1928	0	5332.96	0	5591.39	0
6160	ribosomal protein L31	RPL31	19.986	0	25.5216	0	5698.86	0	5467.21	0
6161	ribosomal protein L32	RPL32	20.7157	0	22.2768	0	16671.6	0	15992.4	0
6164	ribosomal protein L34	RPL34	15.3945	0	27.186	0	18222.6	0	16037.4	0
6167	ribosomal protein L37	RPL37	21.3685	0	20.3842	0	15330.2	0	15377.9	0
6169	ribosomal protein L38	RPL38	23.1025	0	21.7928	0	3719.62	0	3799.29	0
6170	ribosomal protein L39	RPL39	15.3364	0	16.8824	0	15903.3	0	15658.8	0
6171	ribosomal protein L41	RPL41	12.4906	0	13.2063	0	33492.1	0	30812.6	0
6175	ribosomal protein, large, P0	RPLP0	22.4326	0	21.2867	0	15609	0	16673	0
6176	ribosomal protein, large, P1	RPLP1	16.9222	0	21.359	0	27505.2	0	24528.7	0
6181	ribosomal protein, large, P2	RPLP2	18.1177	0	25.0791	0	4537.61	0	4115.27	0
6187	ribosomal protein S2	RPS2	19.4932	0	25.5269	0	9719.16	0	9825.66	0
6188	ribosomal protein S3	RPS3	19.271	0	27.942	0	10845.9	0	12674.2	0
6191	ribosomal protein S4, X-linked	RPS4X	16.7455	0	25.2987	0	11258.7	0	10575.9	0
6201	ribosomal protein S7	RPS7	27.8813	0	23.1832	0	12550	0	12935.3	0
6202	ribosomal protein S8	RPS8	27.4309	0	29.3409	0	11531.9	0	11045.8	0
6204	ribosomal protein S10	RPS10	19.2508	0	23.7514	0	17392.7	0	17936.2	0
6205	ribosomal protein S11	RPS11	9.3419	0	19.2005	0	8915.03	0	8192.93	0
6206	ribosomal protein S12	RPS12	16.358	0	24.2533	0	13981	0	13108.4	0
6208	ribosomal protein S14	RPS14	16.5083	0	27.864	0	6588.55	0	5760.27	0
6209	ribosomal protein S15	RPS15	19.9089	0	28.2637	0	12824.2	0	12672.5	0
6210	ribosomal protein S15a	RPS15A	18.26	0	21.6035	0	15368.2	0	14713.6	0
6217	ribosomal protein S16	RPS16	18.6888	0	23.1256	0	11759.1	0	10469.7	0
6218	ribosomal protein S17	RPS17	19.192	0	24.6285	0	16027.8	0	14173.6	0
6222	ribosomal protein S18	RPS18	20.476	0	24.7976	0	21145	0	19749.4	0
6223	ribosomal protein S19	RPS19	23.2215	0	25.2594	0	11565.3	0	12910.3	0
6224	ribosomal protein S20	RPS20	19.7507	0	18.1759	0	15506	0	14707.2	0
6228	ribosomal protein S23	RPS23	12.0801	0	18.7632	0	25264.5	0	23574.1	0
6229	ribosomal protein S24	RPS24	21.4081	0	16.4978	0	16617.4	0	17969	0
6230	ribosomal protein S25	RPS25	24.6497	0	27.2753	0	9365.46	0	8672.3	0
6232	ribosomal protein S27	RPS27	17.3503	0	22.1856	0	23010.9	0	21282.4	0
6233	ribosomal protein S27a	RPS27A	20.6687	0	24.8935	0	8056.63	0	7256.93	0
6234	ribosomal protein S28	RPS28	16.0476	0	19.493	0	4836.39	0	4633.91	0
6235	ribosomal protein S29	RPS29	11.8936	0	19.8975	0	15474.9	0	14454.2	0
6727	signal recognition particle 14kDa (homologous Alu RNA binding protein)	SRP14	22.7688	0	22.1889	0	6091.21	0	5866.81	0
7178	tumor protein, translationally-controlled 1	TPT1	6.15656	0	14.7316	0	26802.6	0	22379.4	0
7311	ubiquitin A-52 residue ribosomal protein fusion product 1	UBA52	16.0081	0	21.0349	0	5764.4	0	6628.68	0
7314	ubiquitin B	UBB	13.419	0	20.9589	0	6291.79	0	5648.94	0
7316	ubiquitin C	UBC	20.9163	0	21.677	0	12597.3	0	12086.7	0
7337	ubiquitin protein ligase E3A	UBE3A	28.8089	0	26.4671	0	187.166	0	211.944	0
9349	ribosomal protein L23	RPL23	27.3699	0	26.0517	0	3725.36	0	4165.27	0
9553	mitochondrial ribosomal protein L33	MRPL33	25.6026	0	28.4316	0	554.995	0	536.443	0
9736	ubiquitin specific peptidase 34	USP34	28.2183	0	29.4744	0	321.131	0	332.657	0
9741	lysosomal protein transmembrane 4 alpha	LAPTM4A	22.5031	0	26.5433	0	3219.81	0	3408.07	0
9878	TOX high mobility group box family member 4	TOX4	17.8109	0	20.0566	0	107.227	0	120.728	0
10209	eukaryotic translation initiation factor 1	EIF1	25.7204	0	21.2349	0	4867.45	0	4468.28	0
10521	DEAD (Asp-Glu-Ala-Asp) box polypeptide 17	DDX17	16.0246	0	28.8872	0	1077.23	0	999.708	0
10983	cyclin I	CCNI	26.4558	0	24.8753	0	3187.28	0	3565.74	0
23067	SET domain containing 1B	SETD1B	27.4361	0	27.0397	0	505.388	0	473.046	0
23358	ubiquitin specific peptidase 24	USP24	15.4293	0	28.5265	0	112.561	0	113.735	0
23521	ribosomal protein L13a	RPL13A	15.8502	0	21.9639	0	21098.8	0	19186.5	0
23787	mitochondrial carrier homolog 1 (C. elegans)	MTCH1	21.9314	0	23.2927	0	2109.58	0	2286.85	0
51372	coiled-coil domain containing 72	CCDC72	29.9784	0	22.483	0	4830.34	0	5696.53	0
51569	ubiquitin-fold modifier 1	UFM1	22.1703	0	24.4312	0	553.469	0	490.594	0
55163	pyridoxamine 5'-phosphate oxidase	PNPO	15.4751	0	25.9333	0	164.621	0	183.784	0
55631	leucine rich repeat containing 40	LRRC40	9.64028	0	21.3722	0	361.638	0	400.165	0
83955	nascent-polypeptide-associated complex alpha polypeptide pseudogene 1	NACAP1	9.67579	0	16.541	0	3925.61	0	3695.81	0

## Sheet: lymph node
GeneID	Description	Symbol	CV(normal)	CV(abnormality)	CV(cancer)	CV(disease)	Internsity(normal)	Internsity(abnormality)	Internsity(cancer)	Internsity(disease)
60	actin, beta	ACTB	12.0156	0	29.1771	0	20013.6	0	20259.5	0
71	actin, gamma 1	ACTG1	13.7858	0	15.38	0	12317.4	0	14262.3	0
103	adenosine deaminase, RNA-specific	ADAR	24.8436	0	22.2148	0	2127	0	2454.04	0
162	adaptor-related protein complex 1, beta 1 subunit	AP1B1	17.5287	0	25.7882	0	323.033	0	364.996	0
328	APEX nuclease (multifunctional DNA repair enzyme) 1	APEX1	8.75171	0	28.9239	0	889.435	0	922.312	0
392	Rho GTPase activating protein 1	ARHGAP1	26.3879	0	29.7112	0	518.463	0	480.294	0
539	ATP synthase, H+ transporting, mitochondrial F1 complex, O subunit	ATP5O	17.3785	0	29	0	1506.54	0	1558.29	0
567	beta-2-microglobulin	B2M	8.58131	0	28.8142	0	17847.2	0	14959.1	0
689	basic transcription factor 3	BTF3	14.4743	0	22.1178	0	3541.44	0	3307.5	0
801	calmodulin 1 (phosphorylase kinase, delta)	CALM1	27.4746	0	29.0641	0	1573.17	0	1486.21	0
829	capping protein (actin filament) muscle Z-line, alpha 1	CAPZA1	28.7965	0	22.5258	0	1984.3	0	1983.82	0
1072	cofilin 1 (non-muscle)	CFL1	6.27115	0	22.2807	0	8358.8	0	9915.94	0
1327	cytochrome c oxidase subunit IV isoform 1	COX4I1	13.8889	0	12.1147	0	2036.92	0	1852	0
1350	cytochrome c oxidase subunit VIIc	COX7C	10.0183	0	15.6286	0	2400.39	0	2425.67	0
1727	cytochrome b5 reductase 3	CYB5R3	20.9902	0	21.5372	0	1626.22	0	1839.74	0
1936	eukaryotic translation elongation factor 1 delta (guanine nucleotide exchange protein)	EEF1D	10.299	0	23.9506	0	4262.34	0	3653.41	0
1982	eukaryotic translation initiation factor 4 gamma, 2	EIF4G2	15.0483	0	27.4765	0	1861.58	0	1793.95	0
2029	endosulfine alpha	ENSA	20.9836	0	29.2832	0	606.588	0	666.161	0
2197	Finkel-Biskis-Reilly murine sarcoma virus (FBR-MuSV) ubiquitously expressed	FAU	10.1744	0	19.9325	0	8316.51	0	7824.24	0
2339	farnesyltransferase, CAAX box, alpha	FNTA	20.1444	0	29.8984	0	1080.65	0	1018.35	0
2509	ferritin, heavy polypeptide pseudogene 1	FTHP1	13.8116	0	26.6453	0	4533.08	0	4898.58	0
2664	GDP dissociation inhibitor 1	GDI1	18.2534	0	26.405	0	937.221	0	890.709	0
2778	GNAS complex locus	GNAS	10.9792	0	29.5183	0	4126.52	0	4064.54	0
2782	guanine nucleotide binding protein (G protein), beta polypeptide 1	GNB1	25.1842	0	29.3035	0	1128.1	0	1214.36	0
2907	glutamate receptor, ionotropic, N-methyl D-aspartate-associated protein 1 (glutamate binding)	GRINA	25.7367	0	28.3549	0	549.706	0	612.928	0
2962	general transcription factor IIF, polypeptide 1, 74kDa	GTF2F1	21.389	0	27.5595	0	192.867	0	209.456	0
3094	histidine triad nucleotide binding protein 1	HINT1	17.2775	0	29.2866	0	3395.51	0	3372.23	0
3105	major histocompatibility complex, class I, A	HLA-A	6.67711	0	27.7812	0	13088.8	0	11845.4	0
3146	high-mobility group box 1	HMGB1	16.9594	0	22.8329	0	4913.45	0	5529.16	0
3181	heterogeneous nuclear ribonucleoprotein A2/B1	HNRNPA2B1	19.5725	0	28.9943	0	4665.41	0	4718.07	0
3916	lysosomal-associated membrane protein 1	LAMP1	16.4109	0	27.3993	0	2059	0	2103.74	0
3921	ribosomal protein SA	RPSA	12.2063	0	24.5453	0	12018.9	0	12413.5	0
4152	methyl-CpG binding domain protein 1	MBD1	11.2408	0	20.0363	0	144.009	0	142.921	0
4170	myeloid cell leukemia sequence 1 (BCL2-related)	MCL1	28.7029	0	24.1383	0	931.184	0	786.804	0
4707	NADH dehydrogenase (ubiquinone) 1 beta subcomplex, 1, 7kDa	NDUFB1	21.9529	0	20.9493	0	1542.22	0	1452.73	0
4735	septin 2	2009-09-02	17.0684	0	25.6594	0	1555.89	0	1682.59	0
4736	ribosomal protein L10a	RPL10A	11.1562	0	20.6399	0	9270.89	0	8169.5	0
4779	nuclear factor (erythroid-derived 2)-like 1	NFE2L1	24.0151	0	26.982	0	644.37	0	616.078	0
4946	ornithine decarboxylase antizyme 1	OAZ1	11.3576	0	24.5576	0	6541.91	0	7766.73	0
5094	poly(rC) binding protein 2	PCBP2	21.4441	0	28.8022	0	1137.68	0	1308.87	0
5298	phosphatidylinositol 4-kinase, catalytic, beta	PI4KB	21.5212	0	27.0814	0	275.355	0	259.677	0
5411	pinin, desmosome associated protein	PNN	13.3169	0	16.6755	0	1199.61	0	1253.31	0
5525	protein phosphatase 2, regulatory subunit B', alpha isoform	PPP2R5A	21.0397	0	18.0606	0	136.012	0	115.02	0
5576	protein kinase, cAMP-dependent, regulatory, type II, alpha	PRKAR2A	21.3285	0	22.1345	0	231.796	0	209.357	0
5757	prothymosin, alpha	PTMA	24.4518	0	19.1966	0	5500.62	0	5552.43	0
5868	RAB5A, member RAS oncogene family	RAB5A	27.6205	0	26.0331	0	518.477	0	557.401	0
5894	v-raf-1 murine leukemia viral oncogene homolog 1	RAF1	8.57347	0	21.5205	0	507.733	0	510.688	0
6124	ribosomal protein L4	RPL4	13.9045	0	26.1168	0	14944.4	0	13578.2	0
6130	ribosomal protein L7a	RPL7A	7.81223	0	12.5592	0	9982.34	0	9523.89	0
6136	ribosomal protein L12	RPL12	11.7358	0	17.5684	0	13767.9	0	12254.5	0
6138	ribosomal protein L15	RPL15	13.3529	0	20.9693	0	4154.54	0	3579.09	0
6139	ribosomal protein L17	RPL17	8.87728	0	15.5376	0	15315.6	0	14578.1	0
6147	ribosomal protein L23a	RPL23A	4.31443	0	7.23862	0	25443.2	0	21906.2	0
6160	ribosomal protein L31	RPL31	9.85944	0	13.4337	0	5899.84	0	5158.45	0
6161	ribosomal protein L32	RPL32	11.5502	0	14.4166	0	18517.1	0	16568.3	0
6168	ribosomal protein L37a	RPL37A	9.83887	0	9.58662	0	9093.82	0	8181.51	0
6171	ribosomal protein L41	RPL41	4.01664	0	8.16134	0	31901.9	0	29689.9	0
6175	ribosomal protein, large, P0	RPLP0	9.10609	0	12.5707	0	14345.3	0	16936	0
6176	ribosomal protein, large, P1	RPLP1	5.47242	0	16.0679	0	27953.3	0	25460.9	0
6187	ribosomal protein S2	RPS2	5.30334	0	18.8683	0	11080.9	0	11697.7	0
6188	ribosomal protein S3	RPS3	17.8176	0	14.196	0	14021.2	0	13137.4	0
6201	ribosomal protein S7	RPS7	12.5047	0	20.3288	0	12517.3	0	13134.8	0
6204	ribosomal protein S10	RPS10	11.2269	0	17.393	0	19378.9	0	17645.1	0
6205	ribosomal protein S11	RPS11	15.5586	0	14.9114	0	10613.3	0	8938.04	0
6208	ribosomal protein S14	RPS14	7.89024	0	19.2581	0	7129.23	0	6091.81	0
6209	ribosomal protein S15	RPS15	7.62664	0	17.8363	0	17169.3	0	18813.3	0
6217	ribosomal protein S16	RPS16	7.18532	0	23.42	0	13024.4	0	11481.9	0
6218	ribosomal protein S17	RPS17	6.35813	0	10.501	0	18086.4	0	15217.1	0
6222	ribosomal protein S18	RPS18	9.89568	0	12.8234	0	22012.4	0	21437.9	0
6223	ribosomal protein S19	RPS19	14.6733	0	28.0632	0	15031.1	0	15448.4	0
6228	ribosomal protein S23	RPS23	7.03735	0	8.8179	0	30257	0	25371.6	0
6418	SET nuclear oncogene	SET	22.5327	0	22.64	0	1777.09	0	2044.5	0
6429	splicing factor, arginine/serine-rich 4	SFRS4	22.9733	0	25.2624	0	622.733	0	626.24	0
6500	S-phase kinase-associated protein 1	SKP1	17.4281	0	28.2758	0	1668.75	0	1407.89	0
6629	small nuclear ribonucleoprotein polypeptide B''	SNRPB2	13.8975	0	27.4281	0	915.011	0	1068.55	0
6726	signal recognition particle 9kDa	SRP9	23.9704	0	27.1296	0	2731.56	0	2507.56	0
6727	signal recognition particle 14kDa (homologous Alu RNA binding protein)	SRP14	16.9896	0	27.3225	0	6062.18	0	5225.11	0
6767	suppression of tumorigenicity 13 (colon carcinoma) (Hsp70 interacting protein)	ST13	26.1551	0	29.078	0	1166.59	0	1194.25	0
6830	suppressor of Ty 6 homolog (S. cerevisiae)	SUPT6H	18.9639	0	22.1938	0	127.718	0	146.54	0
6924	transcription elongation factor B (SIII), polypeptide 3 (110kDa, elongin A)	TCEB3	13.3161	0	26.695	0	116.01	0	109.305	0
7311	ubiquitin A-52 residue ribosomal protein fusion product 1	UBA52	7.60062	0	16.7786	0	9339.19	0	8100.29	0
7314	ubiquitin B	UBB	5.22337	0	18.3088	0	5367.16	0	5784.85	0
7316	ubiquitin C	UBC	8.27484	0	26.0613	0	12609.1	0	11787.4	0
7320	ubiquitin-conjugating enzyme E2B (RAD6 homolog)	UBE2B	13.9385	0	24.9708	0	223.538	0	248.216	0
7536	splicing factor 1	SF1	27.6499	0	24.7885	0	940.281	0	885.178	0
7791	zyxin	ZYX	25.8876	0	28.3948	0	990.1	0	857.898	0
7988	zinc finger protein 212	ZNF212	7.25218	0	16.2344	0	137.936	0	128.825	0
8446	dual specificity phosphatase 11 (RNA/RNP complex 1-interacting)	DUSP11	18.6934	0	23.6419	0	199.279	0	233.188	0
8665	eukaryotic translation initiation factor 3, subunit F	EIF3F	21.7175	0	26.8737	0	2715.98	0	2629	0
8724	sorting nexin 3	SNX3	20.2177	0	29.8887	0	1222.58	0	1436.76	0
9255	aminoacyl tRNA synthetase complex-interacting multifunctional protein 1	AIMP1	19.2044	0	29.572	0	350.9	0	367.589	0
9698	pumilio homolog 1 (Drosophila)	PUM1	26.0057	0	29.6287	0	691.503	0	661.923	0
9776	KIAA0652	KIAA0652	17.4396	0	23.6624	0	119.497	0	114.837	0
9782	matrin 3	MATR3	21.6513	0	27.9607	0	2844.57	0	2415.27	0
9802	DAZ associated protein 2	DAZAP2	25.6039	0	25.8755	0	2550.77	0	2450	0
9842	pleckstrin homology domain containing, family M (with RUN domain) member 1	PLEKHM1	17.1514	0	22.0052	0	165.937	0	173.204	0
10075	HECT, UBA and WWE domain containing 1	HUWE1	9.97728	0	8.51609	0	4430.11	0	4065.39	0
10096	ARP3 actin-related protein 3 homolog (yeast)	ACTR3	23.944	0	21.8919	0	3396.15	0	3497.38	0
10109	actin related protein 2/3 complex, subunit 2, 34kDa	ARPC2	21.3088	0	21.0692	0	2671.76	0	2722.89	0
10209	eukaryotic translation initiation factor 1	EIF1	18.2719	0	17.2814	0	4955.5	0	4552.03	0
10291	splicing factor 3a, subunit 1, 120kDa	SF3A1	29.2804	0	29.3365	0	435.757	0	510.433	0
10487	CAP, adenylate cyclase-associated protein 1 (yeast)	CAP1	26.0199	0	27.1521	0	2567.34	0	2829.08	0
10627	myosin, light chain 12A, regulatory, non-sarcomeric	MYL12A	13.4206	0	26.0326	0	822.255	0	686.513	0
10632	ATP synthase, H+ transporting, mitochondrial F0 complex, subunit G	ATP5L	20.2387	0	27.7639	0	2833.71	0	2721.75	0
10664	CCCTC-binding factor (zinc finger protein)	CTCF	9.96287	0	21.9033	0	589.546	0	548.635	0
10916	melanoma antigen family D, 2	MAGED2	11.8846	0	27.6729	0	107.603	0	120.824	0
10944	chromosome 11 open reading frame 58	C11orf58	27.8429	0	23.214	0	1564.94	0	1830.83	0
11078	TRIO and F-actin binding protein	TRIOBP	23.1226	0	28.7414	0	253.976	0	293.428	0
11224	ribosomal protein L35	RPL35	9.12473	0	29.1753	0	8045.94	0	7730.94	0
11345	GABA(A) receptor-associated protein-like 2	GABARAPL2	24.4151	0	24.3797	0	1703.43	0	1644.58	0
22872	SEC31 homolog A (S. cerevisiae)	SEC31A	26.1198	0	29.87	0	730.844	0	777.643	0
22985	apoptotic chromatin condensation inducer 1	ACIN1	12.793	0	24.9616	0	330.534	0	309.185	0
23019	CCR4-NOT transcription complex, subunit 1	CNOT1	21.1229	0	15.7894	0	541.776	0	644.158	0
23061	TBC1 domain family, member 9B (with GRAM domain)	TBC1D9B	15.3758	0	21.5238	0	256.099	0	259.531	0
23152	capicua homolog (Drosophila)	CIC	25.0099	0	25.4348	0	207.153	0	195.95	0
23192	ATG4 autophagy related 4 homolog B (S. cerevisiae)	ATG4B	7.4962	0	24.3212	0	107.324	0	107.675	0
23300	ATM interactor	ATMIN	28.4425	0	25.8238	0	139.146	0	144.41	0
23478	SEC11 homolog A (S. cerevisiae)	SEC11A	25.002	0	22.9644	0	2085.53	0	2428.45	0
23521	ribosomal protein L13a	RPL13A	6.74287	0	16.466	0	22574.3	0	19782.4	0
23787	mitochondrial carrier homolog 1 (C. elegans)	MTCH1	14.3109	0	19.5392	0	1665.43	0	1837.51	0
26986	poly(A) binding protein, cytoplasmic 1	PABPC1	17.979	0	22.4784	0	9407.48	0	7972.71	0
27316	RNA binding motif protein, X-linked	RBMX	23.4691	0	27.4631	0	1430	0	1594.62	0
51307	family with sequence similarity 53, member C	FAM53C	29.7588	0	28.314	0	173.84	0	205.752	0
51372	coiled-coil domain containing 72	CCDC72	17.5357	0	28.1442	0	5133.65	0	5268.27	0
51571	family with sequence similarity 49, member B	FAM49B	16.4492	0	27.2929	0	184.425	0	214.028	0
51780	lysine (K)-specific demethylase 3B	KDM3B	25.3115	0	25.6381	0	255.407	0	226.723	0
54386	telomeric repeat binding factor 2, interacting protein	TERF2IP	17.9316	0	29.528	0	682.541	0	776.942	0
54700	RRN3 RNA polymerase I transcription factor homolog (S. cerevisiae)	RRN3	21.26	0	26.7644	0	156.486	0	134.722	0
54870	glutamine-rich 1	QRICH1	21.8742	0	20.6879	0	220.867	0	214.62	0
55000	taurine upregulated 1 (non-protein coding)	TUG1	28.4007	0	25.3385	0	898.819	0	794.242	0
55108	BSD domain containing 1	BSDC1	16.8459	0	20.6454	0	196.609	0	185.723	0
55182	ring finger protein 220	RNF220	19.3862	0	28.2431	0	500.028	0	430.04	0
55249	YY1 associated protein 1	YY1AP1	20.9125	0	19.6511	0	881.119	0	771.09	0
55291	SAPS domain family, member 3	SAPS3	19.5232	0	27.9472	0	263.259	0	236.72	0
55573	CDV3 homolog (mouse)	CDV3	22.0114	0	26.2956	0	838.942	0	896.738	0
55631	leucine rich repeat containing 40	LRRC40	12.2836	0	19.0996	0	393.338	0	389.542	0
55830	glycosyltransferase 8 domain containing 1	GLT8D1	9.32439	0	26.3257	0	308.882	0	331.647	0
55957	lin-37 homolog (C. elegans)	LIN37	19.5178	0	26.3535	0	102.756	0	118.895	0
55958	kelch-like 9 (Drosophila)	KLHL9	16.031	0	26.2721	0	247.131	0	226.748	0
57215	THAP domain containing 11	THAP11	27.7492	0	26.4161	0	305.256	0	339.586	0
57470	leucine rich repeat containing 47	LRRC47	27.8124	0	22.8101	0	641.937	0	629.92	0
79717	phosphopantothenoylcysteine synthetase	PPCS	17.3274	0	23.8071	0	211.998	0	219.615	0
80148	PQ loop repeat containing 1	PQLC1	14.9151	0	26.2054	0	239.883	0	222.402	0
80700	UBX domain protein 6	UBXN6	18.9371	0	29.6887	0	104.088	0	122.236	0
80764	THAP domain containing 7	THAP7	27.6821	0	26.2942	0	178.071	0	148.803	0
84065	transmembrane protein 222	TMEM222	12.3948	0	17.212	0	161.866	0	161.553	0
84271	polymerase (DNA-directed), delta interacting protein 3	POLDIP3	13.8123	0	29.5174	0	129.67	0	127.053	0
84364	ADP-ribosylation factor GTPase activating protein 2	ARFGAP2	24.0608	0	29.3327	0	395.134	0	369.812	0
92482	non-protein coding RNA 81	NCRNA00081	27.7701	0	27.7142	0	171.522	0	156.668	0
103910	myosin, light chain 12B, regulatory	MYL12B	14.9223	0	20.7959	0	3236.27	0	2704.01	0

## Sheet: prostate
GeneID	Description	Symbol	CV(normal)	CV(abnormality)	CV(cancer)	CV(disease)	Internsity(normal)	Internsity(abnormality)	Internsity(cancer)	Internsity(disease)
1153	cold inducible RNA binding protein	CIRBP	25.6937	0	29.6835	0	2494.83	0	2481.47	0
1495	catenin (cadherin-associated protein), alpha 1, 102kDa	CTNNA1	25.6942	0	28.8821	0	890.535	0	806.651	0
1660	DEAH (Asp-Glu-Ala-His) box polypeptide 9	DHX9	19.3715	0	24.8067	0	242.42	0	226.362	0
1936	eukaryotic translation elongation factor 1 delta (guanine nucleotide exchange protein)	EEF1D	17.7144	0	23.2113	0	3485.81	0	4028.67	0
1938	eukaryotic translation elongation factor 2	EEF2	20.4687	0	25.7101	0	6356.78	0	6832.11	0
2509	ferritin, heavy polypeptide pseudogene 1	FTHP1	15.827	0	18.4686	0	4836	0	4259.35	0
2664	GDP dissociation inhibitor 1	GDI1	21.6332	0	23.9956	0	833.945	0	844.612	0
3030	hydroxyacyl-Coenzyme A dehydrogenase/3-ketoacyl-Coenzyme A thiolase/enoyl-Coenzyme A hydratase (trifunctional protein), alpha subunit	HADHA	20.1717	0	23.8364	0	427.78	0	374.446	0
3069	high density lipoprotein binding protein	HDLBP	29.3341	0	29.4777	0	768.88	0	759.349	0
3178	heterogeneous nuclear ribonucleoprotein A1	HNRNPA1	20.9275	0	20.7344	0	2358.77	0	2285.67	0
3609	interleukin enhancer binding factor 3, 90kDa	ILF3	15.7199	0	24.6192	0	234.693	0	254.55	0
4141	methionyl-tRNA synthetase	MARS	29.1589	0	29.169	0	240.805	0	278.438	0
4191	malate dehydrogenase 2, NAD (mitochondrial)	MDH2	21.0692	0	29.8096	0	1026.68	0	1143.06	0
4691	nucleolin	NCL	28.7073	0	28.8616	0	2958.17	0	3527.28	0
4735	septin 2	2009-09-02	25.7386	0	26.4792	0	1506.42	0	1517.47	0
5692	proteasome (prosome, macropain) subunit, beta type, 4	PSMB4	19.7062	0	26.5089	0	2060.57	0	2094.16	0
5884	RAD17 homolog (S. pombe)	RAD17	23.7753	0	23.4204	0	134.164	0	140.001	0
6009	Ras homolog enriched in brain	RHEB	25.5458	0	28.2965	0	571.794	0	570.253	0
6125	ribosomal protein L5	RPL5	16.0109	0	19.6191	0	9460.32	0	9851.82	0
6129	ribosomal protein L7	RPL7	18.48	0	28.7083	0	8228.59	0	7542.81	0
6138	ribosomal protein L15	RPL15	15.1875	0	28.0487	0	3398.19	0	3340.29	0
6152	ribosomal protein L24	RPL24	12.4669	0	21.8094	0	9889.78	0	11154.4	0
6155	ribosomal protein L27	RPL27	11.1607	0	24.0007	0	12986.9	0	13373.7	0
6164	ribosomal protein L34	RPL34	18.0984	0	19.4085	0	15293.7	0	16541.4	0
6167	ribosomal protein L37	RPL37	14.5971	0	24.0957	0	15673	0	17400.4	0
6168	ribosomal protein L37a	RPL37A	8.00197	0	25.408	0	9467.21	0	8867.65	0
6170	ribosomal protein L39	RPL39	13.0916	0	17.6415	0	14715.4	0	17590.9	0
6171	ribosomal protein L41	RPL41	10.2687	0	20.6966	0	35337.9	0	32266.2	0
6204	ribosomal protein S10	RPS10	14.7697	0	21.8784	0	19371.3	0	18591.4	0
6207	ribosomal protein S13	RPS13	12.8557	0	27.461	0	9046.95	0	9173.63	0
6210	ribosomal protein S15a	RPS15A	18.0474	0	27.7445	0	14422.3	0	14806.8	0
6234	ribosomal protein S28	RPS28	14.2954	0	18.6195	0	5895.22	0	6879.98	0
7178	tumor protein, translationally-controlled 1	TPT1	5.17875	0	20.1379	0	23230.9	0	22579.1	0
7314	ubiquitin B	UBB	11.2402	0	28.6635	0	7215.56	0	7762.68	0
7417	voltage-dependent anion channel 2	VDAC2	22.6267	0	28.9547	0	1706.53	0	1548.47	0
7458	eukaryotic translation initiation factor 4H	EIF4H	11.6033	0	26.3996	0	1732.05	0	1570.87	0
7874	ubiquitin specific peptidase 7 (herpes virus-associated)	USP7	26.7912	0	24.2184	0	257.2	0	292.601	0
8225	GTP binding protein 6 (putative)	GTPBP6	9.80966	0	27.3726	0	193.893	0	222.871	0
8841	histone deacetylase 3	HDAC3	18.545	0	14.8381	0	224.143	0	221.327	0
9643	mortality factor 4 like 2	MORF4L2	26.1822	0	28.2064	0	5143.66	0	5504.68	0
9698	pumilio homolog 1 (Drosophila)	PUM1	26.909	0	25.3523	0	730.398	0	713.096	0
9736	ubiquitin specific peptidase 34	USP34	29.8268	0	29.5752	0	344.295	0	321.03	0
9802	DAZ associated protein 2	DAZAP2	24.5074	0	27.9687	0	2024.63	0	2019.92	0
9921	ring finger protein 10	RNF10	29.2011	0	28.174	0	250.16	0	253.093	0
10075	HECT, UBA and WWE domain containing 1	HUWE1	8.88603	0	15.1255	0	4710.61	0	5239.35	0
10291	splicing factor 3a, subunit 1, 120kDa	SF3A1	19.8772	0	29.8885	0	244.539	0	254.318	0
10521	DEAD (Asp-Glu-Ala-Asp) box polypeptide 17	DDX17	24.8387	0	26.3705	0	1044.76	0	966.118	0
10723	solute carrier family 12 (potassium/chloride transporters), member 7	SLC12A7	25.8537	0	28.3271	0	452.358	0	490.256	0
10899	jumping translocation breakpoint	JTB	26.6978	0	27.5574	0	1653.33	0	1791.11	0
10953	translocase of outer mitochondrial membrane 34	TOMM34	17.4279	0	24.7655	0	185.96	0	205.687	0
23168	Rtf1, Paf1/RNA polymerase II complex component, homolog (S. cerevisiae)	RTF1	24.8461	0	29.9512	0	248.824	0	235.914	0
23215	BAT2 domain containing 1	BAT2D1	28.7545	0	24.9032	0	393.132	0	333.243	0
25782	RAB3 GTPase activating protein subunit 2 (non-catalytic)	RAB3GAP2	17.5612	0	22.706	0	159.303	0	180.672	0
27018	nerve growth factor receptor (TNFRSF16) associated protein 1	NGFRAP1	21.1554	0	29.1272	0	5421.94	0	6198.92	0
29074	mitochondrial ribosomal protein L18	MRPL18	25.3468	0	29.4409	0	543.079	0	549.587	0
29855	ubinuclein 1	UBN1	19.6485	0	26.0304	0	150.361	0	153.35	0
51372	coiled-coil domain containing 72	CCDC72	12.9158	0	29.4578	0	5196.93	0	5918.28	0
54948	mitochondrial ribosomal protein L16	MRPL16	24.7071	0	22.9205	0	217.602	0	238.049	0
54998	aurora kinase A interacting protein 1	AURKAIP1	24.3313	0	22.2552	0	646.843	0	606.918	0
55631	leucine rich repeat containing 40	LRRC40	16.4059	0	15.4267	0	374.088	0	377.682	0
55661	DEAD (Asp-Glu-Ala-Asp) box polypeptide 27	DDX27	28.2621	0	28.6648	0	194.884	0	202.86	0
80148	PQ loop repeat containing 1	PQLC1	16.7856	0	24.7813	0	213.292	0	200.093	0
83658	dynein, light chain, roadblock-type 1	DYNLRB1	22.9855	0	23.7095	0	1551.2	0	1606.24	0
83955	nascent-polypeptide-associated complex alpha polypeptide pseudogene 1	NACAP1	12.1521	0	17.358	0	4660.05	0	4899.85	0
84942	WD repeat domain 73	WDR73	24.5763	0	28.09	0	184.698	0	202.087	0

[truncated: 3 more sheets: testis, muscle, heart]
